# Supplementary material for: Remdesivir in the Treatment of COVID-19: A Propensity Score-Matched Analysis from a Public Hospital in New York City Assessing Renal and Hepatic Safety
Source: J Clin Med. 2022 May 31;11(11):3132. doi: 10.3390/jcm11113132 (PMC9181125; doi:10.3390/jcm11113132)
Supplement: Supplementary file 1 [file jcm-11-03132-s001.zip]

Archive with 1 entries (1 files):
- jcm-1672339-supplementary.pdf
